# Supplementary material for: Evaluation of the Bioinductive Effects of a Novel Antibiotic Eluting Cardiac Implantable Electronic Device Envelope
Source: J Funct Biomater. 2025 Jun 25;16(7):234. doi: 10.3390/jfb16070234 (PMC12295061; doi:10.3390/jfb16070234)
Supplement: Supplementary file 1 [file jfb-16-00234-s001.zip]

Archive with 1 entries (1 files):
- jfb-3658429-supplementary.pdf
